# Supplementary material for: A 20-Year Spatio-Temporal Analysis of Gender Workforce in Medical Departments of Psychiatry/Psychotherapy and Neurology in Germany
Source: J Clin Med. 2026 Jul 17;15(14):5608. doi: 10.3390/jcm15145608 (PMC13412614; doi:10.3390/jcm15145608)
Supplement: Supplementary file 1 [file jcm-15-05608-s001.zip]

Archive with 1 entries (1 files):
- jcm-4411723-supplementary.pdf
